# Supplementary material for: Sex-Specific sRNA Signatures in Rat Liver Reveal Divergent Alterations Following Perinatal Exposure to Glyphosate and Its Mixture with 2,4-D and Dicamba
Source: Int J Mol Sci. 2026 May 9;27(10):4221. doi: 10.3390/ijms27104221 (PMC13207187; doi:10.3390/ijms27104221)
Supplement: Supplementary file 1 [file ijms-27-04221-s001.zip › Supplementary/Table S1_updated.xlsx]

## Sheet: Φύλλο1
Sample	Total Reads	Clean Reads	Percentage	Mapping Rate
FC1	8,612,105	8,009,440	93.00	96.76
FC2	8,823,882	8,110,767	91.92	94.05
FA1	9,657,604	9,096,663	94.19	96.19
FA2	9,423,904	9,001,734	95.52	95.94
FN1	11,045,889	10,668,751	96.59	95.45
FN2	10,998,654	10,600,789	96.38	96.78
FMix1	11,660,410	11,136,819	95.51	94.94
FMix2	11,579,123	11,145,889	96.26	93.52
MC1	9,067,694	8,638,164	95.26	95.81
MC2	9,457,093	9,002,237	95.19	94.67
MA1	8,867,239	8,356,339	94.24	94.79
MA2	8,962,458	8,569,234	95.61	95.05
MN1	11,210,394	10,725,770	95.68	94.11
MN2	11,045,674	10,690,746	96.79	95.67
MMix1	11,354,056	11,286,239	99.4	97.56
MMix2	11,564,078	11,356,894	98.21	97.37
