# Supplementary material for: Sex-Specific sRNA Signatures in Rat Liver Reveal Divergent Alterations Following Perinatal Exposure to Glyphosate and Its Mixture with 2,4-D and Dicamba
Source: Int J Mol Sci. 2026 May 9;27(10):4221. doi: 10.3390/ijms27104221 (PMC13207187; doi:10.3390/ijms27104221)
Supplement: Supplementary file 1 [file ijms-27-04221-s001.zip › Supplementary/Table S5_updated.xlsx]

## Sheet: Sheet1
miRTargetLink 2.0
miRNA	Target / Target pathway	Support	Source	Experiment(s)	Reference - PMID
rno-let-7g-5p	OLR1	Functional MTI	MIRT734473	Western blot	28108289
rno-miR-152-3p	Atg12	Functional MTI	MIRT734197	Luciferase reporter assay	28350318
rno-miR-17-5p	Txnip	Functional MTI	MIRT054383	Luciferase reporter assay, Microarray, qRT-PCR	22883233
rno-miR-17-5p	Golga2	Functional MTI	MIRT438008	Luciferase reporter assay	24386440
rno-miR-17-5p	Canx	Functional MTI	MIRT438009	Luciferase reporter assay	24386440
rno-miR-17-5p	Hspa8	Functional MTI	MIRT438010	Luciferase reporter assay	24386440
rno-miR-17-5p	Hspa4	Functional MTI	MIRT438011	Luciferase reporter assay	24386440
rno-miR-17-5p	Wif1	Functional MTI	MIRT732002	Immunofluorescence, Immunohistochemistry, Luciferase reporter assay, qRT-PCR, Western blot	26637809
rno-miR-17-5p	Il6st	Functional MTI (Weak)	MIRT733302	Microarray, qRT-PCR	26222740
rno-miR-17-5p	Stat3	Functional MTI (Weak)	MIRT733303	Microarray, qRT-PCR	26222740
rno-miR-19b-3p	Grb2	Functional MTI	MIRT731376	Luciferase reporter assay, qRT-PCR, Western blot	25650006
rno-miR-19b-3p	Foxo1	Functional MTI (Weak)	MIRT734152	Next Generation Sequencing (NGS), qRT-PCR	28284064
rno-miR-19b-3p	Srebf1	Functional MTI (Weak)	MIRT734153	Next Generation Sequencing (NGS), qRT-PCR	28284064
rno-miR-19b-3p	Mlxipl	Functional MTI (Weak)	MIRT734154	Next Generation Sequencing (NGS), qRT-PCR	28284064
rno-miR-206-3p	Igf1	Functional MTI	MIRT004553	Luciferase reporter assay, qRT-PCR	19245789
rno-miR-206-3p	Tppp	Functional MTI	MIRT005693	Immunoblot, Immunocytochemistry, Luciferase reporter assay, Microarray, qRT-PCR	19606501
rno-miR-206-3p	Pax3	Functional MTI	MIRT006393	Luciferase reporter assay	21730146
rno-miR-206-3p	Hif1a	Functional MTI	MIRT437888	Luciferase reporter assay	23628900
rno-miR-206-3p	Bdnf	Functional MTI	MIRT437987	Luciferase reporter assay, qRT-PCR	24672003
rno-miR-206-3p	Bdnf	Functional MTI	MIRT437987	ELISA, Luciferase reporter assay, qRT-PCR, Western blot	28130187
rno-miR-20a-5p	Txnip	Functional MTI	MIRT732958	ELISA, Luciferase reporter assay, qRT-PCR, Western blot	26934991
rno-miR-26b-5p	Akap6	Functional MTI (Weak)	MIRT002255	Microarray	18258830
rno-miR-26b-5p	Pten	Functional MTI	MIRT053014	Luciferase reporter assay, qRT-PCR	22614013
rno-miR-26b-5p	GATA4	Functional MTI	MIRT054171	Luciferase reporter assay, qRT-PCR, Western blot	22678827
rno-miR-26b-5p	Trpc3	Functional MTI	MIRT054172	Luciferase reporter assay, qRT-PCR, Western blot	22678827
rno-miR-26b-5p	Ctgf	Functional MTI	MIRT735551	Immunohistochemistry, Luciferase reporter assay, Microarray, qRT-PCR, Western blot	27322082
rno-miR-26b-5p	Ccnd1	Functional MTI	MIRT735552	Immunohistochemistry, Luciferase reporter assay, Microarray, qRT-PCR, Western blot	27322082
rno-miR-29b-3p	Stx1a	Functional MTI (Weak)	MIRT002164	Microarray	18258830
rno-miR-29b-3p	Cav2	Functional MTI	MIRT002300	Immunoprecipitaion, Luciferase reporter assay, Microarray, Northern blot, Western blot	17652184
rno-miR-29b-3p	Insig1	Functional MTI	MIRT002303	Immunoprecipitaion, Luciferase reporter assay, Microarray, Northern blot, Western blot	17652184
rno-miR-29b-3p	Col4a2	Functional MTI (Weak)	MIRT007443	qRT-PCR	20194304
rno-miR-29b-3p	Col18a1	Functional MTI (Weak)	MIRT007444	qRT-PCR	20194304
rno-miR-29b-3p	Col16a1	Functional MTI (Weak)	MIRT007445	qRT-PCR	20194304
rno-miR-29b-3p	Col8a1	Functional MTI	MIRT007446	Reporter assay	20194304
rno-miR-29b-3p	Col12a1	Functional MTI	MIRT007447	Reporter assay;Other	20194304
rno-miR-29b-3p	Col1a1	Functional MTI	MIRT007448	Reporter assay;Other	20194304
rno-miR-29b-3p	Mmp2	Functional MTI	MIRT007449	Reporter assay;Other	20194304
rno-miR-29b-3p	Mmp2	Functional MTI	MIRT007449	Luciferase reporter assay	28164126
rno-miR-29b-3p	Col5a1	Functional MTI	MIRT007450	Reporter assay;qRT-PCR;Other	20194304
rno-miR-29b-3p	Col7a1	Functional MTI	MIRT007451	Reporter assay;qRT-PCR;Other	20194304
rno-miR-29b-3p	Col3a1	Functional MTI	MIRT007452	Reporter assay;qRT-PCR;Other	20194304
rno-miR-29b-3p	Col5a3	Functional MTI	MIRT007453	Reporter assay;qRT-PCR;Other	20194304
rno-miR-29b-3p	Col4a1	Functional MTI	MIRT007454	Reporter assay;qRT-PCR;Other	20194304
rno-miR-29b-3p	Col5a2	Functional MTI	MIRT007455	Reporter assay;qRT-PCR;Other	20194304
rno-miR-29b-3p	Itgb1	Functional MTI	MIRT007456	Reporter assay;qRT-PCR;Other	20194304
rno-miR-29b-3p	Dnmt3b	Functional MTI	MIRT438720	Luciferase reporter assay, qRT-PCR, Western blot	24138392
rno-miR-30e-5p	Syt4	Functional MTI (Weak)	MIRT002159	Microarray	18258830
rno-miR-30e-5p	Acvr1	Functional MTI (Weak)	MIRT002259	Microarray	18258830
rno-miR-30e-5p	Adrb1	Functional MTI	MIRT735144	Luciferase reporter assay	25950484
rno-miR-30e-5p	Adrb2	Functional MTI	MIRT735145	Luciferase reporter assay	25950484
rno-miR-30e-5p	Bnip3l	Functional MTI	MIRT735146	Luciferase reporter assay	25950484
rno-miR-30e-5p	Gnai2	Functional MTI	MIRT735147	Luciferase reporter assay	25950484
rno-miR-375-3p	Pdk1	Functional MTI	MIRT005021	Luciferase reporter assay, Western blot	18591395
rno-miR-375-3p	Rasd1	Functional MTI	MIRT054724	qRT-PCR, Western blot	24548484
rno-miR-375-3p	PSEN1	Functional MTI	MIRT731342	Luciferase reporter assay, Western blot	27804997
rno-miR-7a-5p	Slc17a7	Functional MTI (Weak)	MIRT002169	Microarray	18258830
rno-miR-7a-5p	Dhcr24	Functional MTI (Weak)	MIRT002229	Microarray	18258830
rno-miR-7a-5p	Capn8	Functional MTI (Weak)	MIRT002244	Microarray	18258830
rno-miR-7a-5p	Parp1	Functional MTI	MIRT054583	Flow, Luciferase reporter assay, qRT-PCR, Western blot	24594984
rno-miR-7a-5p	Scn2b	Functional MTI	MIRT438661	Immunofluorescence, In situ hybridization, Luciferase reporter assay, Microarray, qRT-PCR, Western blot	23861446
rno-miR-7a-5p	Sp1	Functional MTI	MIRT735053	Luciferase reporter assay	27384152
