# Supplementary material for: Sex-Specific sRNA Signatures in Rat Liver Reveal Divergent Alterations Following Perinatal Exposure to Glyphosate and Its Mixture with 2,4-D and Dicamba
Source: Int J Mol Sci. 2026 May 9;27(10):4221. doi: 10.3390/ijms27104221 (PMC13207187; doi:10.3390/ijms27104221)
Supplement: Supplementary file 1 [file ijms-27-04221-s001.zip › Supplementary/Table S2_updated.xlsx]

## Sheet: Φύλλο1
MC vs FC		MA vs FA		MN vs FN		MM vs FM
Up	Down	Up	Down	Up	Down	Up	Down
rno-miR-125b-5p	rno-let-7b-3p	rno-let-7c-1-3p	novel_156	rno-miR-125b-5p	novel_196	novel_101	novel_171
rno-miR-16-5p	rno-miR-106b-3p	rno-miR-21-5p	rno-miR-203b-5p	rno-miR-182	novel_200	novel_115	rno-let-7g-5p
rno-miR-200b-3p	rno-miR-190b-5p	rno-miR-221-3p	rno-miR-375-3p	rno-miR-183-5p	rno-miR-152-3p	novel_143	rno-miR-152-3p
rno-miR-21-5p	rno-miR-29b-3p	rno-miR-31a-3p		rno-miR-186-5p	rno-miR-155-5p	novel_156	rno-miR-17-5p
rno-miR-210-3p	rno-miR-3587	rno-miR-455-5p		rno-miR-294	rno-miR-184	novel_198	rno-miR-19b-3p
rno-miR-26b-5p	rno-miR-365-3p			rno-miR-3553	rno-miR-206-3p	rno-let-7e-5p	rno-miR-203a-5p
rno-miR-3068-3p	rno-miR-375-3p			rno-miR-3588	rno-miR-26a-5p	rno-miR-100-5p	rno-miR-203b-3p
rno-miR-30a-3p	rno-miR-532-5p			rno-miR-378a-5p	rno-miR-26b-5p	rno-miR-10b-5p	rno-miR-206-3p
rno-miR-342-3p	rno-miR-652-3p			rno-miR-429	rno-miR-29b-3p	rno-miR-1247-3p	rno-miR-20a-5p
rno-miR-3574				rno-miR-450a-5p	rno-miR-3068-3p	rno-miR-125b-5p	rno-miR-26b-5p
rno-miR-3588				rno-miR-99a-5p	rno-miR-3473	rno-miR-133a-3p	rno-miR-29b-3p
rno-miR-542-3p					rno-miR-3587	rno-miR-133c	rno-miR-3068-3p
rno-miR-9a-5p					rno-miR-672-5p	rno-miR-143-3p	rno-miR-30e-5p
rno-miR-9b-3p						rno-miR-183-5p	rno-miR-3587
						rno-miR-184	rno-miR-3589
						rno-miR-200b-3p	rno-miR-362-5p
						rno-miR-200c-3p	rno-miR-365-3p
						rno-miR-217-5p	rno-miR-375-3p
						rno-miR-221-3p	rno-miR-505-3p
						rno-miR-222-3p	rno-miR-7a-5p
						rno-miR-224-5p	rno-miR-802-5p
						rno-miR-29c-5p
						rno-miR-326-3p
						rno-miR-3473
						rno-miR-3553
						rno-miR-3588
						rno-miR-3596c
						rno-miR-429
						rno-miR-486
						rno-miR-6329
						rno-miR-99a-5p
