# Supplementary material for: Sex-Specific sRNA Signatures in Rat Liver Reveal Divergent Alterations Following Perinatal Exposure to Glyphosate and Its Mixture with 2,4-D and Dicamba
Source: Int J Mol Sci. 2026 May 9;27(10):4221. doi: 10.3390/ijms27104221 (PMC13207187; doi:10.3390/ijms27104221)
Supplement: Supplementary file 1 [file ijms-27-04221-s001.zip › Supplementary/Table S3_updated.xlsx]

## Sheet: Sheet1
miRTargetLink 2.0
miRNA	Target / Target pathway	Support	Source	Experiment(s)	Reference - PMID
rno-let-7e-5p	Hmox1	Functional MTI (Weak)	MIRT002212	Microarray	18258830
rno-let-7e-5p	Tagln	Functional MTI (Weak)	MIRT002146	Microarray	18258830
rno-let-7e-5p	Capn8	Functional MTI (Weak)	MIRT002236	Microarray	18258830
rno-let-7e-5p	Kcnj16	Functional MTI (Weak)	MIRT002206	Microarray	18258830
rno-let-7g-5p	OLR1	Functional MTI	MIRT734473	Western blot	28108289
rno-miR-100-5p	Aqp4	Functional MTI (Weak)	MIRT002247	Microarray	18258830
rno-miR-10b-5p	Rhoc	Functional MTI	MIRT006044	Microarray, qRT-PCR, Western blot	21176238
rno-miR-10b-5p	Bdnf	Functional MTI	MIRT734957	Luciferase reporter assay	25755749
rno-miR-125b-5p	Sema4d	Functional MTI	MIRT437761	Immunohistochemistry, Luciferase reporter assay, Microarray, Western blot	24719025
rno-miR-125b-5p	Cyp24a1	Functional MTI	MIRT732333	Luciferase reporter assay, Northern blot, qRT-PCR	26729468
rno-miR-133a-3p	Klf15	Functional MTI	MIRT001093	Western blot	19720047
rno-miR-133a-3p	Hcn2	Functional MTI	MIRT002892	Reporter assay, real-timeRT-PCR, Western blot	17516552
rno-miR-133a-3p	Casp9	Functional MTI	MIRT002898	Western blot	17715156
rno-miR-133a-3p	Casp9	Functional MTI	MIRT002898	Luciferase reporter assay, Western blot	20056941
rno-miR-133a-3p	Slc2a4	Functional MTI	MIRT004320	Luciferase reporter assay, Western blot	19720047
rno-miR-133a-3p	Ctgf	Functional MTI	MIRT005433	Luciferase reporter assay, Western blot	20056941
rno-miR-133a-3p	Tat	Functional MTI	MIRT731719	Immunocytochemistry, Luciferase reporter assay, qRT-PCR, Western blot	27411382
rno-miR-133a-3p	Tagln2	Functional MTI	MIRT733205	Luciferase reporter assay, qRT-PCR, Western blot	25421410
rno-miR-133a-3p	Tor2a	Functional MTI	MIRT733481	Chromatin immunoprecipitation, Immunofluorescence, Immunohistochemistry, Luciferase reporter assay, qRT-PCR, Western blot	26952533
rno-miR-133a-3p	Cdc34	Functional MTI (Weak)	MIRT734048	Immunoblot, Next Generation Sequencing (NGS), qRT-PCR, RISC-seq	26553694
rno-miR-133a-3p	Kcnk3	Functional MTI (Weak)	MIRT734049	Immunoblot, Next Generation Sequencing (NGS), qRT-PCR, RISC-seq	26553694
rno-miR-133a-3p	P2ry2	Functional MTI (Weak)	MIRT734050	Immunoblot, Next Generation Sequencing (NGS), qRT-PCR, RISC-seq	26553694
rno-miR-133a-3p	Zbtb18	Functional MTI (Weak)	MIRT734051	Immunoblot, Next Generation Sequencing (NGS), qRT-PCR, RISC-seq	26553694
rno-miR-143-3p	Mapk7	Functional MTI	MIRT052957	Western blot	22374674
rno-miR-152-3p	Atg12	Functional MTI	MIRT734197	Luciferase reporter assay	28350318
rno-miR-155-5p	Agtr1b	Functional MTI	MIRT733504	qRT-PCR, Western blot	27588076
rno-miR-16-5p	Ccnd1	Functional MTI	MIRT006569	qRT-PCR, Luciferase reporter assay	25583328
rno-miR-16-5p	Bcl2	Functional MTI	MIRT005085	Luciferase reporter assay, qRT-PCR, Western blot	19232449
rno-miR-16-5p	Ccnd2	Functional MTI	MIRT731187	qRT-PCR, Luciferase reporter assay	25583328
rno-miR-16-5p	Ccne1	Functional MTI	MIRT731188	qRT-PCR, Luciferase reporter assay	25583328
rno-miR-16-5p	Arl2	Functional MTI	MIRT007461	Reporter assay;qRT-PCR;Other	20007690
rno-miR-16-5p	Kcnj2	Functional MTI	MIRT734923	Luciferase reporter assay, qRT-PCR, Western blot	26654716
rno-miR-17-5p	Golga2	Functional MTI	MIRT438008	Luciferase reporter assay	24386440
rno-miR-17-5p	Canx	Functional MTI	MIRT438009	Luciferase reporter assay	24386440
rno-miR-17-5p	Hspa8	Functional MTI	MIRT438010	Luciferase reporter assay	24386440
rno-miR-17-5p	Hspa4	Functional MTI	MIRT438011	Luciferase reporter assay	24386440
rno-miR-17-5p	Txnip	Functional MTI	MIRT054383	Luciferase reporter assay, Microarray, qRT-PCR	22883233
rno-miR-17-5p	Wif1	Functional MTI	MIRT732002	Immunofluorescence, Immunohistochemistry, Luciferase reporter assay, qRT-PCR, Western blot	26637809
rno-miR-17-5p	Il6st	Functional MTI (Weak)	MIRT733302	Microarray, qRT-PCR	26222740
rno-miR-17-5p	Stat3	Functional MTI (Weak)	MIRT733303	Microarray, qRT-PCR	26222740
rno-miR-182	Mitf	Functional MTI	MIRT003692	Western blot	19167416
rno-miR-182	Cebpa	Functional MTI (Weak)	MIRT053206	Next Generation Sequencing (NGS), qRT-PCR	24653623
rno-miR-19b-3p	Grb2	Functional MTI	MIRT731376	Luciferase reporter assay, qRT-PCR, Western blot	25650006
rno-miR-19b-3p	Foxo1	Functional MTI (Weak)	MIRT734152	Next Generation Sequencing (NGS), qRT-PCR	28284064
rno-miR-19b-3p	Srebf1	Functional MTI (Weak)	MIRT734153	Next Generation Sequencing (NGS), qRT-PCR	28284064
rno-miR-19b-3p	Mlxipl	Functional MTI (Weak)	MIRT734154	Next Generation Sequencing (NGS), qRT-PCR	28284064
rno-miR-200b-3p	Zeb2	Functional MTI	MIRT003700	Western blot	19167416
rno-miR-200b-3p	Zeb2	Functional MTI	MIRT003700	Western blot	18942116
rno-miR-200b-3p	Zeb1	Functional MTI	MIRT003701	Western blot	19167416
rno-miR-200b-3p	Zeb1	Functional MTI	MIRT003701	In situ hybridization, qRT-PCR, Western blot	22012804
rno-miR-200c-3p	Zeb1	Functional MTI	MIRT003698	Western blot	19167416
rno-miR-200c-3p	Zeb1	Functional MTI (Weak)	MIRT003698	qRT-PCR	20705680
rno-miR-200c-3p	Zeb2	Functional MTI	MIRT003699	Western blot	19167416
rno-miR-200c-3p	Zeb2	Functional MTI	MIRT003699	In situ hybridization, qRT-PCR, Western blot	22012804
rno-miR-206-3p	Igf1	Functional MTI	MIRT004553	Luciferase reporter assay, qRT-PCR	19245789
rno-miR-206-3p	Pax3	Functional MTI	MIRT006393	Luciferase reporter assay	21730146
rno-miR-206-3p	Tppp	Functional MTI	MIRT005693	Immunoblot, Immunocytochemistry, Luciferase reporter assay, Microarray, qRT-PCR	19606501
rno-miR-206-3p	Hif1a	Functional MTI	MIRT437888	Luciferase reporter assay	23628900
rno-miR-206-3p	Bdnf	Functional MTI	MIRT437987	Luciferase reporter assay, qRT-PCR	24672003
rno-miR-206-3p	Bdnf	Functional MTI	MIRT437987	ELISA, Luciferase reporter assay, qRT-PCR, Western blot	28130187
rno-miR-20a-5p	Txnip	Functional MTI	MIRT732958	ELISA, Luciferase reporter assay, qRT-PCR, Western blot	26934991
rno-miR-21-5p	Tpm1	Functional MTI (Weak)	MIRT002145	Microarray	18258830
rno-miR-21-5p	Pdcd4	Functional MTI	MIRT001218	Luciferase reporter assay, Western blot	19158092
rno-miR-21-5p	Pdcd4	Functional MTI	MIRT001218	Western blot, qRT-PCR, GFP reporter assay, Luciferase reporter assay	19336275
rno-miR-21-5p	Pdcd4	Functional MTI	MIRT001218	Western blot	19167416
rno-miR-21-5p	Pdcd4	Functional MTI	MIRT001218	qRT-PCR, Western blot	21162128
rno-miR-21-5p	Pdcd4	Functional MTI	MIRT001218	Immunocytochemistry, Immunofluorescence, Luciferase reporter assay, qRT-PCR, Western blot	22565856
rno-miR-21-5p	Pdcd4	Functional MTI	MIRT001218	Luciferase reporter assay, Mass spectrometry, qRT-PCR, Western blot	24237305
rno-miR-21-5p	Capn8	Functional MTI (Weak)	MIRT002243	Microarray	18258830
rno-miR-21-5p	Pten	Functional MTI	MIRT003691	Western blot	19167416
rno-miR-21-5p	Pten	Functional MTI	MIRT003691	Microarray, qRT-PCR, Western blot	17478730
rno-miR-21-5p	Pten	Functional MTI	MIRT003691	Microarray, qRT-PCR, Western blot	21176238
rno-miR-21-5p	Pten	Functional MTI	MIRT003691	Microarray, qRT-PCR, Western blot	23812090
rno-miR-21-5p	Pten	Functional MTI	MIRT003691	qRT-PCR, Western blot	25689721
rno-miR-21-5p	Kcnj16	Functional MTI (Weak)	MIRT002207	Microarray	18258830
rno-miR-21-5p	Faslg	Functional MTI	MIRT005768	Immunofluorescence, In situ hybridization, Luciferase reporter assay, qRT-PCR, Western blot	20840605
rno-miR-21-5p	Tiam1	Functional MTI	MIRT005911	qRT-PCR, Western blot	21162128
rno-miR-21-5p	Peli1	Functional MTI	MIRT005912	qRT-PCR, Western blot	21162128
rno-miR-21-5p	Ski	Functional MTI	MIRT438118	Luciferase reporter assay, Microarray, qRT-PCR, Western blot	24388835
rno-miR-21-5p	Rela	Functional MTI	MIRT438555	ChIP-seq, Luciferase reporter assay, Microarray, qRT-PCR, Western blot	23846691
rno-miR-21-5p	Elavl4	Functional MTI (Weak)	MIRT007460	qRT-PCR	20584986
rno-miR-21-5p	Timp3	Functional MTI	MIRT732497	qRT-PCR, Western blot	25484256
rno-miR-21-5p	Angpt1	Functional MTI	MIRT732526	qRT-PCR, Western blot	25598202
rno-miR-21-5p	Smad7	Functional MTI	MIRT734698	Luciferase reporter assay, qRT-PCR, Western blot	26968995
rno-miR-210-3p	Fech	Functional MTI	MIRT053280	Luciferase reporter assay, Microarray, qRT-PCR, Western blot	23608607
rno-miR-221-3p	Cdkn1b	Functional MTI	MIRT001213	qRT-PCR, Luciferase reporter assay, Western blot	19150885
rno-miR-221-3p	Cdkn1c	Functional MTI	MIRT001214	qRT-PCR, Luciferase reporter assay, Western blot	19150885
rno-miR-221-3p	Bcl2l11	Functional MTI	MIRT004033	Immunoblot, Luciferase reporter assay, qRT-PCR, Reporter assay	19438724
rno-miR-222-3p	Cdkn1b	Functional MTI	MIRT001211	qRT-PCR, Luciferase reporter assay, Western blot	19150885
rno-miR-222-3p	Cdkn1c	Functional MTI	MIRT001212	qRT-PCR, Luciferase reporter assay, Western blot	19150885
rno-miR-222-3p	Bcl2l11	Functional MTI	MIRT004034	Immunoblot, Luciferase reporter assay, qRT-PCR, Reporter assay	19438724
rno-miR-222-3p	Timp3	Functional MTI	MIRT732498	qRT-PCR, Western blot	25484256
rno-miR-26a-5p	Map2	Functional MTI	MIRT002979	Western blot	17592044
rno-miR-26a-5p	Pten	Functional MTI	MIRT437401	Immunocytochemistry, Luciferase reporter assay, qRT-PCR, Western blot	23783805
rno-miR-26b-5p	Akap6	Functional MTI (Weak)	MIRT002255	Microarray	18258830
rno-miR-26b-5p	Pten	Functional MTI	MIRT053014	Luciferase reporter assay, qRT-PCR	22614013
rno-miR-26b-5p	GATA4	Functional MTI	MIRT054171	Luciferase reporter assay, qRT-PCR, Western blot	22678827
rno-miR-26b-5p	Trpc3	Functional MTI	MIRT054172	Luciferase reporter assay, qRT-PCR, Western blot	22678827
rno-miR-26b-5p	Ctgf	Functional MTI	MIRT735551	Immunohistochemistry, Luciferase reporter assay, Microarray, qRT-PCR, Western blot	27322082
rno-miR-26b-5p	Ccnd1	Functional MTI	MIRT735552	Immunohistochemistry, Luciferase reporter assay, Microarray, qRT-PCR, Western blot	27322082
rno-miR-29b-3p	Stx1a	Functional MTI (Weak)	MIRT002164	Microarray	18258830
rno-miR-29b-3p	Cav2	Functional MTI	MIRT002300	Immunoprecipitaion, Luciferase reporter assay, Microarray, Northern blot, Western blot	17652184
rno-miR-29b-3p	Insig1	Functional MTI	MIRT002303	Immunoprecipitaion, Luciferase reporter assay, Microarray, Northern blot, Western blot	17652184
rno-miR-29b-3p	Dnmt3b	Functional MTI	MIRT438720	Luciferase reporter assay, qRT-PCR, Western blot	24138392
rno-miR-29b-3p	Col4a2	Functional MTI (Weak)	MIRT007443	qRT-PCR	20194304
rno-miR-29b-3p	Col18a1	Functional MTI (Weak)	MIRT007444	qRT-PCR	20194304
rno-miR-29b-3p	Col16a1	Functional MTI (Weak)	MIRT007445	qRT-PCR	20194304
rno-miR-29b-3p	Col8a1	Functional MTI	MIRT007446	Reporter assay	20194304
rno-miR-29b-3p	Col12a1	Functional MTI	MIRT007447	Reporter assay;Other	20194304
rno-miR-29b-3p	Col1a1	Functional MTI	MIRT007448	Reporter assay;Other	20194304
rno-miR-29b-3p	Mmp2	Functional MTI	MIRT007449	Reporter assay;Other	20194304
rno-miR-29b-3p	Mmp2	Functional MTI	MIRT007449	Luciferase reporter assay	28164126
rno-miR-29b-3p	Col5a1	Functional MTI	MIRT007450	Reporter assay;qRT-PCR;Other	20194304
rno-miR-29b-3p	Col7a1	Functional MTI	MIRT007451	Reporter assay;qRT-PCR;Other	20194304
rno-miR-29b-3p	Col3a1	Functional MTI	MIRT007452	Reporter assay;qRT-PCR;Other	20194304
rno-miR-29b-3p	Col5a3	Functional MTI	MIRT007453	Reporter assay;qRT-PCR;Other	20194304
rno-miR-29b-3p	Col4a1	Functional MTI	MIRT007454	Reporter assay;qRT-PCR;Other	20194304
rno-miR-29b-3p	Col5a2	Functional MTI	MIRT007455	Reporter assay;qRT-PCR;Other	20194304
rno-miR-29b-3p	Itgb1	Functional MTI	MIRT007456	Reporter assay;qRT-PCR;Other	20194304
rno-miR-30a-3p	Aqp4	Functional MTI (Weak)	MIRT002252	Microarray	18258830
rno-miR-30e-5p	Syt4	Functional MTI (Weak)	MIRT002159	Microarray	18258830
rno-miR-30e-5p	Acvr1	Functional MTI (Weak)	MIRT002259	Microarray	18258830
rno-miR-30e-5p	Adrb1	Functional MTI	MIRT735144	Luciferase reporter assay	25950484
rno-miR-30e-5p	Adrb2	Functional MTI	MIRT735145	Luciferase reporter assay	25950484
rno-miR-30e-5p	Bnip3l	Functional MTI	MIRT735146	Luciferase reporter assay	25950484
rno-miR-30e-5p	Gnai2	Functional MTI	MIRT735147	Luciferase reporter assay	25950484
rno-miR-342-3p	Kcnj16	Functional MTI (Weak)	MIRT003958	Microarray	18258830
rno-miR-342-3p	Adora1	Functional MTI (Weak)	MIRT004013	Microarray	18258830
rno-miR-375-3p	Pdk1	Functional MTI	MIRT005021	Luciferase reporter assay, Western blot	18591395
rno-miR-375-3p	Rasd1	Functional MTI	MIRT054724	qRT-PCR, Western blot	24548484
rno-miR-375-3p	PSEN1	Functional MTI	MIRT731342	Luciferase reporter assay, Western blot	27804997
rno-miR-378a-5p	Hspa5	Functional MTI	MIRT054690	Luciferase reporter assay, Mass spectrometry, qRT-PCR, Quantitative proteomic approach	24068033
rno-miR-378a-5p	Ppia	Functional MTI	MIRT054691	Luciferase reporter assay, Mass spectrometry, qRT-PCR, Quantitative proteomic approach	24068033
rno-miR-378a-5p	Acta1	Functional MTI	MIRT054687	Luciferase reporter assay, Mass spectrometry, qRT-PCR, Quantitative proteomic approach	24068033
rno-miR-378a-5p	Vim	Functional MTI	MIRT054688	Luciferase reporter assay, Mass spectrometry, qRT-PCR, Quantitative proteomic approach	24068033
rno-miR-378a-5p	Calu	Functional MTI	MIRT054689	Luciferase reporter assay, Mass spectrometry, qRT-PCR, Quantitative proteomic approach	24068033
rno-miR-429	Zeb1	Functional MTI	MIRT007415	In situ hybridization, qRT-PCR, Western blot	22012804
rno-miR-429	Zeb2	Functional MTI	MIRT007416	In situ hybridization, qRT-PCR, Western blot	22012804
rno-miR-450a-5p	Hnrnpk	Functional MTI	MIRT003844	Western blot	18230805
rno-miR-450a-5p	Wisp2	Functional MTI	MIRT734481	Luciferase reporter assay, qRT-PCR, Western blot	28167681
rno-miR-455-5p	Scarb1	Functional MTI	MIRT006930	Luciferase reporter assay	23045399
rno-miR-542-3p	Syk	Functional MTI	MIRT731521	Luciferase reporter assay, Microarray, qRT-PCR, Western blot	26026397
rno-miR-652-3p	Jag1	Functional MTI	MIRT438411	Luciferase reporter assay, qRT-PCR, Western blot	25145628
rno-miR-672-5p	Fndc1	Functional MTI (Weak)	MIRT438465	qRT-PCR	24188450
rno-miR-672-5p	Tnfsf10	Functional MTI (Weak)	MIRT438466	qRT-PCR	24188450
rno-miR-7a-5p	Dhcr24	Functional MTI (Weak)	MIRT002229	Microarray	18258830
rno-miR-7a-5p	Slc17a7	Functional MTI (Weak)	MIRT002169	Microarray	18258830
rno-miR-7a-5p	Capn8	Functional MTI (Weak)	MIRT002244	Microarray	18258830
rno-miR-7a-5p	Parp1	Functional MTI	MIRT054583	Flow, Luciferase reporter assay, qRT-PCR, Western blot	24594984
rno-miR-7a-5p	Scn2b	Functional MTI	MIRT438661	Immunofluorescence, In situ hybridization, Luciferase reporter assay, Microarray, qRT-PCR, Western blot	23861446
rno-miR-7a-5p	Sp1	Functional MTI	MIRT735053	Luciferase reporter assay	27384152
rno-miR-99a-5p	Fgf16	Functional MTI (Weak)	MIRT002225	Microarray	18258830
rno-miR-99a-5p	Aqp4	Functional MTI (Weak)	MIRT002250	Microarray	18258830
rno-miR-99a-5p	Bmpr2	Functional MTI	MIRT731981	Luciferase reporter assay	27177866
rno-miR-9a-5p	Onecut2	Functional MTI	MIRT001656	Reporter assay	16831872
rno-miR-9a-5p	Pmp22	Functional MTI	MIRT001950	Western blot, Northern blot, qRT-PCR, Luciferase reporter assay	18987208
rno-miR-9a-5p	Fgf16	Functional MTI (Weak)	MIRT002227	Microarray	18258830
rno-miR-9a-5p	Myocd	Functional MTI	MIRT004636	Luciferase reporter assay, qRT-PCR, Reporter assay;Western blot	20177053
rno-miR-9a-5p	Myocd	Functional MTI	MIRT004636	Luciferase reporter assay, qRT-PCR, Western blot	26147104
rno-miR-9a-5p	Syt17	Functional MTI (Weak)	MIRT003992	qRT-PCR	18667155
rno-miR-9a-5p	Zeb2	Functional MTI	MIRT438082	Luciferase reporter assay	24458742
rno-miR-9a-5p	Sirt1	Functional MTI	MIRT731600	Immunohistochemistry, Luciferase reporter assay, Next Generation Sequencing (NGS), qRT-PCR, Western blot	26379395
rno-miR-9a-5p	Nfkb1	Functional MTI	MIRT732319	Luciferase reporter assay	28373667
rno-miR-9a-5p	Nfkb1	Functional MTI	MIRT732319	Luciferase reporter assay, qRT-PCR, Western blot	26718002
rno-miR-9a-5p	Brd4	Functional MTI	MIRT734259	Immunoblot, Luciferase reporter assay, qRT-PCR	27425608
rno-miR-9a-5p	Npy2r	Functional MTI	MIRT735337	qRT-PCR, Western blot	26138755
