# Supplementary material for: Sex-Specific sRNA Signatures in Rat Liver Reveal Divergent Alterations Following Perinatal Exposure to Glyphosate and Its Mixture with 2,4-D and Dicamba
Source: Int J Mol Sci. 2026 May 9;27(10):4221. doi: 10.3390/ijms27104221 (PMC13207187; doi:10.3390/ijms27104221)
Supplement: Supplementary file 1 [file ijms-27-04221-s001.zip › Supplementary/Table S4_updated.xlsx]

## Sheet: Sheet1
miRTargetLink 2.0
miRNA	Target / Target pathway	Support	Source	Experiment(s)	Reference - PMID
rno-let-7e-5p	Hmox1	Functional MTI (Weak)	MIRT002212	Microarray	18258830
rno-let-7e-5p	Tagln	Functional MTI (Weak)	MIRT002146	Microarray	18258830
rno-let-7e-5p	Capn8	Functional MTI (Weak)	MIRT002236	Microarray	18258830
rno-let-7e-5p	Kcnj16	Functional MTI (Weak)	MIRT002206	Microarray	18258830
rno-miR-100-5p	Aqp4	Functional MTI (Weak)	MIRT002247	Microarray	18258830
rno-miR-10b-5p	Rhoc	Functional MTI	MIRT006044	Microarray, qRT-PCR, Western blot	21176238
rno-miR-10b-5p	Bdnf	Functional MTI	MIRT734957	Luciferase reporter assay	25755749
rno-miR-125b-5p	Sema4d	Functional MTI	MIRT437761	Immunohistochemistry, Luciferase reporter assay, Microarray, Western blot	24719025
rno-miR-125b-5p	Cyp24a1	Functional MTI	MIRT732333	Luciferase reporter assay, Northern blot, qRT-PCR	26729468
rno-miR-133a-3p	Klf15	Functional MTI	MIRT001093	Western blot	19720047
rno-miR-133a-3p	Hcn2	Functional MTI	MIRT002892	Reporter assay, real-timeRT-PCR, Western blot	17516552
rno-miR-133a-3p	Casp9	Functional MTI	MIRT002898	Western blot	17715156
rno-miR-133a-3p	Casp9	Functional MTI	MIRT002898	Luciferase reporter assay, Western blot	20056941
rno-miR-133a-3p	Ctgf	Functional MTI	MIRT005433	Luciferase reporter assay, Western blot	20056941
rno-miR-133a-3p	Slc2a4	Functional MTI	MIRT004320	Luciferase reporter assay, Western blot	19720047
rno-miR-133a-3p	Tat	Functional MTI	MIRT731719	Immunocytochemistry, Luciferase reporter assay, qRT-PCR, Western blot	27411382
rno-miR-133a-3p	Tagln2	Functional MTI	MIRT733205	Luciferase reporter assay, qRT-PCR, Western blot	25421410
rno-miR-133a-3p	Tor2a	Functional MTI	MIRT733481	Chromatin immunoprecipitation, Immunofluorescence, Immunohistochemistry, Luciferase reporter assay, qRT-PCR, Western blot	26952533
rno-miR-133a-3p	Cdc34	Functional MTI (Weak)	MIRT734048	Immunoblot, Next Generation Sequencing (NGS), qRT-PCR, RISC-seq	26553694
rno-miR-133a-3p	Kcnk3	Functional MTI (Weak)	MIRT734049	Immunoblot, Next Generation Sequencing (NGS), qRT-PCR, RISC-seq	26553694
rno-miR-133a-3p	P2ry2	Functional MTI (Weak)	MIRT734050	Immunoblot, Next Generation Sequencing (NGS), qRT-PCR, RISC-seq	26553694
rno-miR-133a-3p	Zbtb18	Functional MTI (Weak)	MIRT734051	Immunoblot, Next Generation Sequencing (NGS), qRT-PCR, RISC-seq	26553694
rno-miR-143-3p	Mapk7	Functional MTI	MIRT052957	Western blot	22374674
rno-miR-200b-3p	Zeb2	Functional MTI	MIRT003700	Western blot	19167416
rno-miR-200b-3p	Zeb2	Functional MTI	MIRT003700	Western blot	18942116
rno-miR-200b-3p	Zeb1	Functional MTI	MIRT003701	Western blot	19167416
rno-miR-200b-3p	Zeb1	Functional MTI	MIRT003701	In situ hybridization, qRT-PCR, Western blot	22012804
rno-miR-200c-3p	Zeb1	Functional MTI	MIRT003698	Western blot	19167416
rno-miR-200c-3p	Zeb1	Functional MTI (Weak)	MIRT003698	qRT-PCR	20705680
rno-miR-200c-3p	Zeb2	Functional MTI	MIRT003699	Western blot	19167416
rno-miR-200c-3p	Zeb2	Functional MTI	MIRT003699	In situ hybridization, qRT-PCR, Western blot	22012804
rno-miR-221-3p	Cdkn1b	Functional MTI	MIRT001213	qRT-PCR, Luciferase reporter assay, Western blot	19150885
rno-miR-221-3p	Cdkn1c	Functional MTI	MIRT001214	qRT-PCR, Luciferase reporter assay, Western blot	19150885
rno-miR-221-3p	Bcl2l11	Functional MTI	MIRT004033	Immunoblot, Luciferase reporter assay, qRT-PCR, Reporter assay	19438724
rno-miR-222-3p	Cdkn1b	Functional MTI	MIRT001211	qRT-PCR, Luciferase reporter assay, Western blot	19150885
rno-miR-222-3p	Cdkn1c	Functional MTI	MIRT001212	qRT-PCR, Luciferase reporter assay, Western blot	19150885
rno-miR-222-3p	Bcl2l11	Functional MTI	MIRT004034	Immunoblot, Luciferase reporter assay, qRT-PCR, Reporter assay	19438724
rno-miR-222-3p	Timp3	Functional MTI	MIRT732498	qRT-PCR, Western blot	25484256
rno-miR-429	Zeb1	Functional MTI	MIRT007415	In situ hybridization, qRT-PCR, Western blot	22012804
rno-miR-429	Zeb2	Functional MTI	MIRT007416	In situ hybridization, qRT-PCR, Western blot	22012804
rno-miR-99a-5p	Fgf16	Functional MTI (Weak)	MIRT002225	Microarray	18258830
rno-miR-99a-5p	Aqp4	Functional MTI (Weak)	MIRT002250	Microarray	18258830
rno-miR-99a-5p	Bmpr2	Functional MTI	MIRT731981	Luciferase reporter assay	27177866
